# Supplementary material for: Different Effects of SSRIs, Bupropion, and Trazodone on Mitochondrial Functions and Monoamine Oxidase Isoform Activity
Source: Antioxidants (Basel). 2023 Jun 2;12(6):1208. doi: 10.3390/antiox12061208 (PMC10294837; doi:10.3390/antiox12061208)
Supplement: Supplementary file 1 [file antioxidants-12-01208-s001.zip]

Archive with 1 entries (1 files):
- antioxidants-2358620-supplementary.pdf
